# Supplementary material for: The use of artificial intelligence for delivery of essential health services across WHO regions: a scoping review
Source: Front Public Health. 2023 Jul 4;11:1102185. doi: 10.3389/fpubh.2023.1102185 (PMC10352788; doi:10.3389/fpubh.2023.1102185)
Supplement: Supplementary file 1 [file Table_1.XLSX]

## Sheet: Data Extraction
Study ID	Year	Aim of Study	Population	Country of research	WHO Region	Study Design	AI Method	Healthcare issue/disease	Healthcare category	Application	Findings
Abbas Manuel	2020	This paper investigates the optimal tools for this recognition in terms of type and placement of wearable sensors.	old people, randomly selected	France	EUR	Novel Method	ML	Frailty	geriatric disease	Diagnosis	They both showed that the fusion of an ankle-worn and a chest worn accelerometers succeed with an accuracy exceeding 99.9%, which is sufficient for most medical applications.
Abbasimehr	2020	to forecast COVID-19 time series methods based on combing three deep learning models such as multi-head attention, long short-term memory (LSTM), and convolutional neural netwok with Bayesian optimization.		Mexico	AMR	Quantitative	DL, MHA, LSM, CNN	COVID-19	Infectious Diseases	Disease Prediction	the significant results is that in terms of all measures such as mean SMAPE,RANK SMAPE,MEAN MAPE, RANK MAPE, MEAN RMSE andrank RMSE, The three proposed methods perform significantly better than the the benchmark model. Also as the long horizon forcasting is beneficial for long term deision making on covid-19 interventions.
Abdollahi	2020	To develop a sensor-based machine learning model to classify NSLBP patients into different subgroups according to quantitative kinematic data, i.e., trunk motion and balance-related measures, in conjunction with STarT output.	Ninety-four male volunteer NSLBP patients; between the age of 20–50.	Iran	EMR	Quantitative	ML	Nonspecific low back pain (NSLBP)	Non-infectious disease	Classification	Using the SVM approach for discriminating high vs., low-medium risk NSLBP groups (accuracy, sensitivity, secificity) yielded the highest performance,
Abdulla	2020	In addition to reporting rapid experimentally identified and validated combination therapies against VSV infection of A549, this work also discusses key further studies needed, and provides global health and healthcare economics policy perspectives that may provide a roadmap toward the broader clinical deployment of Project IDentif.AI.	massive 12 drug/dose parameter space, rapidly identifying actionable combination therapies that optimally inhibit A549 lung cell infection by vesicular stomatitis virus within three days of project start.	China	WPRO	Quantitative	AI	Infectious Disease Intervention	Infectious Disease	Rapidly Optimize Combination Therapy Development	This work has provided a foundation toward the rapid identification of dynamically optimized and actionable combination therapies to address a broad spectrum of infectious disease applications while also accounting for new strains that may eventually circulate.
Abdulaal	2021	to demonstrate the development of a COVID-19 outcome prediction app that utilizes an artificial neural network and assess its usability in the clinical setting	Several informants across clinical settings were selected across different clinical settings and seniority levels to represent the varied roles in managing patients with COVID-19	United Kingdom	EUR	qualitative	ANN	COVID-19	Infectious Diseases	Dieases prediction	Concerns: the use of the app in isolation rather than in conjuction with other clinical parameters. positive outcome: Most clinicians felt that the app culd positively reinforce or validate their clinical decision-making. Effectiveness and efficiency measures indicated tha the app could be used easily with little technicalsupport or prior explanation with respect to syste function.
Abedi	2021	Our goal was to study whether machine-learning can be trained to predict stroke recurrence and identify key clinical variables and assess whether performance metrics can be optimized.	ischemic stroke patients	Switzerland	EUR	Quantitative	ML	ischemic stroke	life-threatening diseases	Prediction	We included 2091 ischemic stroke patients. Model area under the receiver operating characteristic (AUROC) curve was stable for prediction windows of 1, 2, 3, 4, and 5 years, with the highest score for the 1-year (0.79) and the lowest score for the 5-year prediction window (0.69). A total of 21 (7%) models reached an AUROC above 0.73 while 110 (38%) models reached an AUROC greater than 0.7. Among …
Acharya	2010	A system for detection of the cataract and to test for the efficacy of the post-cataract surgery using optical images is proposed using artificial intelligence techniques.	Normal, cataract and post-cataract optical images	India	SEAR		FKCA	Cataract and Post-cataract Surgery		Detecting cataract using the Fuzzy K-means clustering algorithm. The backpropagation algorithm (BPA) was used for the classification.	The ANN classifier showed an average rate of 93.3% in detecting normal, cataract and post cataract optical images. The system proposed exhibited 98% sensitivity and 100% specificity, which indicates that the results are clinically significant.
Adedinsewo	2021	The aim of our study was to evaluate the effectiveness of an electrocardiogram (ECG)-based deep learning model in identifying cardiomyopathy during pregnancy and the postpartum period	cohort of women who were pregnant or in the postpartum period seen at Mayo Clinic	USA	AMR	Quantitative	DL	cardiomyopathies in pregnancy and the postpartumperiod	Non communicable diseases	detection	An ECG-based deep learning model effectively identifies cardiomyopathy during pregnancy and the postpartum period and outperforms natriuretic peptides and traditional clinical parameters with the potential to become a powerful initial screening tool for cardiomyopathy in the obstetric care setting.
Adegbosin	2020	To explore the efficacy of machine learning (ML) techniques in predicting under-five mortality (U5M) in low-income and middle-income countries (LMICs) and to identify significant predictors of U5M.	under-five mortality	Australia	WPRO	This is a cross-sectional,	DL	predicting under-five	Mortality	Predicting mortality	Our findings provide an understanding of determinants of U5M in LMICs. It also demonstrates that deep learning models are more efficacious than traditional analytical approach.
Adeoye	2021	This study utilized time-to-event learning models to predict malignant transformation in oral leukoplakia and oral lichenoid lesions	1098 patients with oral white lesions from two institutions	Switzerland	EUR	Time-to-event-model	ML	oral leukoplakia and oral lichenoid lesions	life-threatening diseases	Prediction	This study found that DeepSurv(c-index: 0.95, IBS: 0.04) and RSF (c-index: 0.91, IBS: 0.03) were the two outperforming models based on discrimination and calibration following internal validation. However, DeepSurv was more stable than RSF upon cross-validation. External validation confirmed the utility of DeepSurv for discrimination (c-index—0.82 vs. 0.73) and RSF for individual survival estimat…
Agarwal	2019	to evaluate the clinical performance of the novel artificial intelligence optical microscopic (AIOM)‐based technology, LensHooke™ X1 PRO, in semen analysis by comparing its results with those of the manual microscopy method.	A total of 135 semen samples were obtained from the participants, aged 20 - 60 years attending ChungShan Medical University Hospital, Lin shin Hospital, Lee women's Hospital and Min-Sheng General Hospital of Taiwan	Taiwan	None	proof-of-	AIOM	mortality	Reproduction	diagnostic ( LensHooke™ X1 PRO (X1 PRO), designed for the quantitative measurement of sperm concentration, motility and seminal pH)	our results showed that new X1 PRO semen analyser is a reliable diagnostic tool for routine semen analysis providing clinically acceptable results based on World Health Organization (WHO) 5th Edition guidelines.
Ahmed	2021	Enabling Artificial intelligence for Genome Sequence Analysis of COVID-19 and Alike viruses.	Genome sequence of a Covid-19 infected person	Global	N/A	Quantitative	ML	COVID-19	Infectious Dieases	Disease Prediction	the proposed system achieves good classification results wit accuracy of 97% for COVID-19, 96% for SARS and 95% FOR mers and 95% for Ebola
Akiki	2021	to predict the risk of mortality among wound patients in the ICU	3,937 Patients were included;38,4% were females and 61,6% were males. The mean age was 76 & 57	Arizona, Florida, New York	AMR	Quantitative	ML	Open wound Mortality	Infectious Diseases	Disease Prediction	with a high specificity, the model could be useful in prioritizing admission to the ICU by lowering the chances of false postives.The model suggests that using six readily available variables only, clinicians may be able to usepredictive modeling to identify patients who are high risk for mortality in the ICU.
Akkus	2019	In this report, the authors review current DL approaches and research directions in rapidly advancing ultrasound technology and present their outlook on future directions and trends for DL techniques to further improve diagnosis, reduce health care cost, and optimize ultrasound clinical workflow.	We included 31 peer-reviewed journal publications and conference proceedings in this field (Medical Image Analysis, IEEE Transactions on Medical Imaging, IEEE Journal of Biomedical and Health Informatics, Medical Physics, Ultrasonics, and conference proceedings from SPIE, the Medical Image Computing and Computer Assisted Intervention Society, the Institute of Electrical and Electronics Engineers,…	New York, Rochester	AMR	Quantitative	DL	Ultrasound	Other	Artificial Intelligence–Powered Ultrasound for Improving Clinical Workflow	In summary, AI-powered ultrasound systems that evaluate multimodal data, guide sonographers, and provide objective qualifications (eg, standard view of an organ and acceptable image quality), measurements, and diagnosis will not only assist with decision making but also improve ultrasound clinical workflow and reduce health care costs.
Al-antari Mugahed	2020	In this paper, our contributions to the diagnosis of COVID- 19 based on digital X-ray images are as follows. First, a simultaneous deep learning CAD system that uses the YOLO predictor was adopted to detect and diagnose COVID-19 directly from entire chest X-ray images. Second, COVID-19 is differentiated from eight other respiratory diseases in a multiclass recognition problem. Third, deep learnin…	males and females	South Korea/Republic	WPRO	qualitative	ML and DL	COVID-19	infectious diseases	diagnoses and prediction (detection & Classification	The regions on the entire X-ray images with lesions suspected of being due to COVID-19 were simultaneously detected and classified end-to-end via the proposed CAD predictor, achieving overall detection and classification accuracies of 96.31% and 97.40%, respectively. Most test images from patients with confirmed COVID-19 and other respiratory diseases were correctly predicted, achieving average i…
Alafif	2021	In this research, we look at the Artificial Intelligence (AI)-based ML and DL methods for COVID-19 diagnosis and treatment	not specified	Saudi Arabia	EMR	Quantitative	ML and DL	COVID-19	infectious diseases	Diagnosis & treatment	Furthermore, in the battle against COVID-19, we summarize the AI-based ML and DL methods and the available datasets, tools, and performance. This survey offers a detailed overview of the existing state-of-the-art methodologies for ML and DL researchers and the wider health community with descriptions of how ML and DL and data can improve the status of COVID-19, and more studies in order to avoid …
Alami	2020	To guide the devlopment and implementation of more responsible,sustainable and inclusive Artificial Intelligence health care technologies in the low-and middle- income countries(LMIC)	N/A	Global( ALL LMICs)	all regions as it was a global study	Quantitative	ML	N/A( RESPONSIBLE,SUSTAINABLE AND INCLUSIVE INNOVATION IN LMICs)		Sustanability,Responsible and inclusive innovation in LMICS	AI-based health applicaton may offer many opportunities for LMICs where resourses and expertise are lacking and could become a lever to provide access to universal, high quality and affordable health care for all. Limitation: however if the implementation of this powerful technology is not framed within and as an intergral part of a global sustainable development strategy,AI may exacerbate public…
Alali	2022	This study aims to develop an assumption-free data-driven model to accurately forecast COVID-19spread. Towards this end, we firstly employed Bayesian optimization to tune the Gaussian process regression (GPR) hyperparameters to develop an efficient GPR-based model for forecasting the recovered and confirmed COVID-19 cases in two highly impacted countries, India and Brazil	India and Brazil	Saudi Arabia	EMR	Quantitative	ML	COVID-19	infectious diseases	Prediction	Results reveal that significant improvement can be obtained using the proposed dynamic machine learning models. In addition, the results highlighted the superior performance of the dynamic GPR compared to the other models (i.e., Support vector regression, Boosted trees, Bagged trees, Decision tree, Random Forest, and XGBoost) by achieving an averaged mean absolute percentage error of around 0.1%.
Alderden	2018	To develop a model for predicting development of pressure injuries among surgical critical care patients	patients	Utah	AMR	Quantitative	ML	Pressure Injuries	cardiovascular diseases	Prediction	Among a sample of 6376 patients, hospital-acquired pressure injuries of stage 1 or greater (outcome variable 1) developed in 516 patients (8.1%) and injuries of stage 2 or greater (outcome variable 2) developed in 257 (4.0%). Random forest models were developed to predict stage 1 and greater and stage 2 and greater injuries by using the testing set to evaluate classifier performance. The area und…
Alhorishi	2021	A healthcare framework has been constructed utilizing a machine learning approach to construct an early predicting preparation model of pharmacy prescriptions and the worthiness of changing the outpatient pharmacy workflow.	Prince Sultan Military Medical City	Saudi Arabia	EMR	Quantitative	ML	Preparation of Pharmacy Prescriptions at PSMMC	not sure	Prediction	Overall, 94.88% of patient’s shows at the pharmacy, female represents 58.89% of the data set while male represents 41.1%. RT gives the highest accuracy, with 97.22% in comparison to the other algorithms
Alanazi	2021	to apply computational methods using machine learning techniques to predict stroke from lab tests	Adults and children in the united states. 4186 with 608 having had experienced stroke	Maryland	AMR		ML	Stroke	cardiovascular diseases	Disease Prediction	The prediction of stroke using machine learing algorithms has been studied extensively, however, no previous work has explored the prediction of stroke using labtests. In this study a prediction model was created using random forest algorithm and achieved 90% accuracy rate.because of the nature of the data, the type of stroke could not predicted: hemorrhagic or ischemic.
Ali	2021	to predict the status of multidrug-resistant tuberculosis and to identify the important factors that cause multidrug-resistant tuberculosis, using different ML classification procedures	Information was gathered from all the cases present at the programmatic management of drug-resistance tuberculosis centre for monthly follow-up and different TBreference laboratories for sputum testing and diagnosis. A permission form was signed before gathering information from 275 pulmonary-TB symptomatic and multidrug-resistant group	Pakistan	EMR	study	ML	TB	TB	Detection /prediction
Ali	2022	The paper is aimed at improving the classification accuracy in two phases. The first one is to use image pre-processing algorithms such as (DICOM to jpg format, image resizing andlabeling, adding noise, and noise removal by median filter). The second improvement is achieved by increasing the dataset size.	15 patients with cancerous tumor and 3 without cancer	Iraq	EMR	Quantitative	DL	Prostate Cancer	life-threatening diseases	Prediction & Classification, testing & training	The accuracy is found based on the Area under Curve (AUC) of Receiver Operating Characteristic (ROC). Test results indicate that the AUC is 0.98 without preprocessing whereas its value increased to 0.9993 with pre-processing using epoch iteration = 60 and the total dataset images.
Aliabadi	2015	To present an empirical model for the prediction of the hearing loss threshold among noise-exposed workers.	Workers employed in a steel factory.	Iran	EMR	Cross-sectional study	ANN	Hearing loss	Non-infectious disease	Prediction of hearing loss	The best developed neural networks with one hidden layer and ten neurons could accurately predict the hearing loss threshold with RMSE = 2.6 dB and R2 = 0.89.
Alloghani	2019	we applied machine learning to the diabetes dataset with the aim of recognizing patterns and combinations of factors that characterizes or explain re-admission among diabetes patients.	The dataset consists of 55 attributes and only 18 were used as per the scope of the study.	UAE	EMR	Quantitative	ML	diabetes	Non communicable diseases	create diabetic patient re-admission profiles	Diabetic patients who do not undergo vigorous lab assessments, diagnosis, medications are more likely to be readmitted when discharged without improvements and without receiving insulin administration, especially if they are women, Caucasians, or both.
Alruwaili	2021	The contributions of this paper are summarized as follows: (i) Building a system that can diagnose CXR scans with high accuracy to improve the early diagnosis of the disease and thus contribute to controlling the epidemic and to reduce the time required to diagnose the COVID-19 cases (ii) Building an ensemble of DL models in a newframework and proposing an enhanced DL model that utilizes a new tr…	not specified	Saudi Arabia	EMR	Quantitative	DL	COVID-19	infectious diseases	Diagnoses	In this paper, an ensemble of deep learning models is used in the study to classify patients affected by COVID-19 using CXR images. Using the transfer learning approach, the models have been trained for dataset of images of COVID-19 dataset. The study is more oriented to Inception-ResNetV2 model due to its high metrics. Compared to state-of-the-art methods, our base model named Inception-ResNetV2…
Althobaiti	2020	In this work, we recorded accelerometer data from 35 healthy individuals performing various ADLs, as well as falls. Spatial and frequency domain features were extracted and used for the training of machine learning models with the aim of distinguishing between fall and no fall events, as well as between falls and other ADLs.	Elderly people	Saudi Arabia	EMR	Quantitative	ML	Serious Injuries (Fall)	Activities of daily living	Prediction	Supervised classification experiments demonstrated the efficiency of the proposed approach, achieving an F1-score of 98.41% for distinguishing between fall and no fall events, and an F1-score of 88.11% for distinguishing between various ADLs, including falls. Furthermore, the created dataset, named “ShimFall&ADL” will be publicly released to facilitate further research on the field.
Alvarez	2019	To improve diagnosis and classification of neurodegenerative disorders using machine learning with feature selection	150 FDG-PET imaging studies belonging to 91 patients with PPA( 31 of them were examined twice in two different moments of the disease) and 28 healthy controls	Spain	EUR	Qualitative	ML	Primary progressive Aphasia(PPA)	Degenerative disorders	Disease Diagnosis and Classification	The studyconfirms and reinforces the results obtained in a previous clinical work.the study suggests the role of the machine learning techniques applied to neuroimaging analysis in order to improve the classification of neurodegenerative dieases and closes the gap between image processing and automatic diagnosis tools that help on the clinical practice.
Alzeer	2021	To develop a system a machine- learning classification model to identify cardiovascular patients with high risk of readmission	Inpatient data were collected from 48 ministry of health hospitals(MOH)	Saudi Arabia	EMR	Quantitative	ML	Hospital readmission	Cardiovascular Diseases	Disease management/prognosis	the study identified IHD as the most prevalent cvd, hypertension and diabetes were found to be the most common comorbidities among hospitalized CVD patients. Compared to general encounters,readmission encounters were nearly two times higher on average among the study population. furthermore the study concluded that a machine-learning model can be used to identify CVDpatients at a high risk of rea…
Alves	2021	This paper aims to present understandable solutions based on Machine Learning (ML) techniques to deal with COVID-19 screening in routine blood tests.	public dataset from the Hospital Albert Einstein, S˜ao Paulo, Brazil.	Brazil	AMR	Quantitative	ML	COVID-19	infectious diseases	Diagnosis	By using DTX and Criteria Graph for cases confirmed by the RF, it was possible to find some patterns among the individuals able to aid the clinicians to understand the interconnection among the blood parameters either globally or on a case-bycase basis. The results are in accordance with the literature and the proposed methodology may be embedded in an electronic health record system.
Araújo	2016	The aim of this study was to learn the preauthorisation process using the dental set from an existing database of a non-profit HIP.	dental set from an existing database of a non-profit HIP	Brazil	AMR	Quantitative	ML	Preauthorisation	Health Insurance	Decision-making	The number of attributes were reduced from 164 to 15 and also were created 12 new attributesfrom existing discrete data associated with the beneficiary’s history. The final result was the developmentof a decision support mechanism that yielded hit rates above 96%.
Andrews	2022	The aim of this research was to develop a supervised machine-learning algorithm to predict MDT recommendations for nasal BCC to potentially reduce MDT caseload, provide automatic decision support and permit data audit in a health service context.	all consecutive patients who were discussed at skin cancer-specialised MDT (SSMDT) with a diagnosis of nasal BCC between January 1, 2015 and December 31, 2015	United Kingdom	EUR	Quantitative	ML	basal cell carcinoma	Cancer	prediction	Our study suggests that the machine-learning approach is a potentially useful tool for predicting MDT decisions for MMS vs conventional surgery or radiotherapy for a significant group of patients. We suggest that utilising this algorithm gives the MDT more time to consider more complex patients, where multiple factors, including recurrence, financial costs and cosmetic outcome, contribute to the …
Amanat	2022	to propose a productive model by implementing the Long-short Term Memory(LSTM) model, consisting of two hidden layers andlarge bias with recurrent Neural Network(RNN) with two dense layers to predict depression from text, which can be beneficial in protecting individuals from mental disorders and suicidal affairs.	Literature Review	Switzerland	EUR	Quantitative	DL, LSM, CNN	Depression	Mental health	Disease Detection	The proposed approach indicates the feasibility of RNN and LSTM by achieving exceptional results for early recognition of depression in the emotions of numerous social media subscribers.
Amaratunga	2020	To present the uses of artificial learning to predict clinical outcomes in clinical data( uses and opportunities for machine learning in hypertension research	378,256 patients	USA	AMR	Quantitative	ML	Hypertension	Cardiovascular Diseases	Disease Prediction & Management	The study describe the use of artificial intelligence methods in the field of hypertension. Some of these findings could conceivably pave the way to a form of personalized treatment of diseases, it could also allow epidemiologists and other researchers to study patterns of disease occurence and gaina better understanding of what factors in patients livesinfluence their health and susceptibility t…
Arenas-Cavalli	2022	To evaluate the accuracy and validity of an automated diabetic retinopathy (DR) screening tool (DART, TeleDx, Santiago, Chile) that uses artificial intelligence to analyze ocular fundus photographs for potential implementation in the national Chilean DR screening programme.	1123 diabetic eye exams using a validation protocol designed by the commission of the Chilean Ministry of Health personnel and retina specialists.	Chile	AMR	Quantitative	AI	Diabetes retinopathy	Non communicable diseases	screening	The results of this study suggest that DART is a valid tool that could be implemented in a heterogeneous health network such as the Chilean system.
Aschwanden	2020	We used a combined methodology of machine learning and semi-parametric survival analysis to estimate the relative importance of 52 predictors in forecasting cognitive impairment and dementia in a large, population-representative sample of older adults	old people, randomly selected	USA	AMR	Quantitative	ML	Cognitive Impairment and Dementia	Mental illnesses	Prediction	African Americans and individuals who scored high on emotional distress were at relatively highest risk for developing cognitive impairment and dementia. Sociodemographic (lower education, Hispanic ethnicity) and health variables (worse subjective health, increasing BMI) were comparatively strong predictors for cognitive impairment.
Alkhodari	2021	to investigate the feasibility of using smartphone-based breathing sounds within a deep learning framework to discriminate between COVID-19, including asymptomatic, and healthy subjects.	These sounds were recorded by 120 COVID-19 and 120 healthy subjects via a smartphone microphone through a website application	India	SEAR	Research	DL	COVID-19	COVID-19	Prescreening	Among the 120 COVID-19 participants, asymptomatic subjects (18 subjects) were successfully detected with 100.00% accuracy using shallow recordings and 88.89% using deep recordings
Almalki	2021	This paper proposes a novel method CoVIRNet (COVID Inception-ResNet model), which utilizes the chest X-rays to diagnose the COVID-19 patients automatically.	Covid-19 data	North America	AMR	Not clear	CoVIR-NML	Covid-19	Infectious disease	Diagnosing Covid-19 in chect X-ray images)	The proposed CoVIR-Net model achieved 95.7% accuracy, and the CoVIR-Net feature extractor with random-forest classifier produced 97.29% accuracy, which is the highest, as compared to existing state-of-the-art deep-learning methods.
Almazroi	2021	This motivated us to consider the current stateof- the-art of machine learning algorithms for heart failure prediction and evaluate the machine learning algorithms on a standard benchmark dataset. Therefore, the objective of the work is to identify the best-performing machine learning algorithms on the benchmark dataset by selecting various machine learning techniques and evaluating them on the s…	The dataset consists of 299 patients’ data. The disease among the patients was identified by the use of the Cardiac Echo report as well as the notes written by the physician. Follow-up meetings were arranged with patients with an average period of 130 days. The gender distribution of the data is 194 men and 105 women.	Saudi Arabia	EMR	Research	ML	Heart	Heart	From our experimental evaluation, it was observed that decision tree is the best performing algorithm in comparison to logistic regression, support vector machines, and artificial neural networks. Decision trees achieved 14% better accuracy than the average performance of the remaining techniques. In contrast to other studies, this research observed that artificial neural networks are not as comp…
Amann	2020	This paper has two central aims: (1) to provide a comprehensive assessment of the role of explainability in CDSS for use in clinical practice and; (2) to make an ethical evaluation of what explainability means for the adoption of AI-driven tools into clinical practice.	not specified	Switzerland	EUR	multidisciplinary/ mixed methods	ML	not specified	not specified	comprehensive assessment	Each of the domains highlights a different set of core considerations and values that are relevant for understanding the role of explainability in clinical practice. From the technological point of view, explainability has to be considered both in terms how it can be achieved and what is beneficial from a development perspective. When looking at the legal perspective we identified informed consen…
Anderson	2021	To examine the contributing factors to pressure injuries(PI) development using artificial intelligence(AI) using electronic healthrecords and administrative data.	Advanced Data Science Technique	USA	AMR	Quantitative	ML	Pressure Injuries	Infectious Diseases	Disease Prediction & Modeling	AI techniques show promise to automatically identify patients at risk for hospital acquired PI in different surgical services, The PI prediction model provide a first generation of AI guidance to prescreen patients at risk developing Pressure injuries.
Andersson	2021	to predict women at risk for depressive symptoms at 6 weeks postpartum, from clinical, demographic, and psychometric questionnaire data available after childbirth, by use of machine learning methods	Pregnant Women	Sweden	EUR	population-based prospective cohort study	ML	Postpartum depression	Postpartum depression	Predicting	Among women without earlier mental health issues, the accuracy was 64%
Arceo-Vilas	2020	Identification of predictive factors of the degree of adherence to the Mediterranean diet through machine learning techniques.	500 adults aged over 40 years	Spain	EUR	Quantitative	ML	Mediterranean Diet	Lifestyle changes	Disease Prediction	The results of this study were in accordance with the findings of the previous publications and have primarily served to establish new factors related to the degree of adherence to the Mediterranean Diet.
Arefeen	2020	Examines whether lung function in adolescence can be predicted with epigenetic age accelerations (AAs) using machine learning techniques.	Birth cohort of 1536 newborns	USA	AMR	Cohort study	ML	Lung function		Predicting lung function	The best models were ridge regression (R2 = 75.21% _x0006_ 7.42%; RMSE = 0.3768 _x0006_ 0.0653) and elastic net regression (R2 = 75.38% _x0006_ 6.98%; RMSE = 0.445 _x0006_ 0.069) for FEV1 and FVC, respectively. This study suggests that the application of machine learning in conjunction with tracking changes in AA over the life span can be beneficial to assess the lung health in adolescence.
Ashfaq	2019	Here, using real data from over 7500 CHF patients hospitalized between 2012 and 2016 in Sweden, we built and tested a deep learning framework to predict 30-day unscheduled readmission.	Congestive Heart Failure (CHF) patients	Sweden	EUR	Research	DL	Congestive Heart Failure	Congestive Heart Failure	Prediction
Aslam	2022	explainable artificial intelligence approach for the early prediction of ventilator support and mortality in COVID-19 patients	COVID-19 hospitalized patients King Abdulaziz Medical City	Saudi Arabia	EMR	Quantitative	DL and ML	COVID-19	Infectious Diseases	Disease Prediction	The proposed explainable prediction model will assistDoctors in the early prediction of COVID-19 patients that are at risk of mortality or ventilatory support and improve the management of hospital resources.
Attan	2022	To identify Macula Edema on OCT images using a lightweight explainable convolutional neural networks architecture by composing significant feature activation maps and reducing thetrainable parameters.	OCT IMAGES	Turkey	EUR	Qualitative	DL	Macular Edema	Infectious Diseases( eye infections)	Disease analyses & identification	although the DeepOCT has highDME identification performances, it still needs to be tested with a various OCT Scans from different medical devices before settling as a diagnostic tool.
Attia	2021	application of artificial inteligence to the Electrocardiogram	N/A	UK	EUR	Quantitative	ML and DL	ECG( Electrocardiogram)	Cardiovascular Diseases	Disease Diagnosis and Classification	The ECG is rich in physiologic information that is unique, identifying and encodes many health conditions. Since ionic currents are frequently affected very early in many disease processes, the addition of AI to a standard ECG-a ubiquitous, inexpensive,test that requires no body fluids or reagents- transforms it into a powerful diagnostic screening tool that may also permit monitoring and assessm…
Alshorman	2021	to do a frontal lobe real-time EEG analysis using machine learning techniques for mental stress detection.	five features of the EEG frontal lobe	Saudi Arabia	EMR	Quantitative	ML	Mental stress	Mental Health	diseases prediction	the resluts showed that the propsed SVM( support Vector Machine) linear classier has easily identified the stress and control participants with 90% accuracy, which is higher than the related work accuracy.
Alsinglawi	2022	To predict an e explainable machine learning framework for lung cancer hospital length of of stay(LOS)	confussion Matrix for class-balancing techniques for Lung cancer patient review for short and long stay.	Australia	WPRO	Quantitative	ML	Lung Cancer	Infectious Dieases	Disease outcome/framework	The framework provides a practical frameworkto be exploited by clinical oncologists, hospital bed managers and healthcare givers as robustpredictive and explainable artificial intelligencetool for lung cancer patients in ICU settings.
Anand	2018	To predict risk of mortality using the MIMIC-III database,machine learning andbinominal logistic regression modelling	data was obtained from a local MySQL database containing Medical information for intensive care.	Beth Israel Deaconess medical centre( Boston) USA	AMR	Quantitative	ML	Diabetes Mellitus	Metabolic disorders	Diseases Outcome/Mortality	managing diabetic patients in the ICU presents a unique problem of managing an acute emergency whilemaintaining care for severe chronic disease that may have an immediate impact on survival, this study shows the utility of machine learning modelling to predict which patients are most liely to diein the ICU and gives theopportunity to better treat critical patients by using five redily available v…
Ancochea	2021	To explore unstructured free text in the electronic health records( EHRs) within the SESCAM healthcare network. Aimed to address whether the frequency and severity of COVID-19 affect women differently than men and to explore the factors underlying these differences	manually reviewed reports( 532 from males and 432 females)	Spain	EUR	Quantitative	DL and ML	COVID-19	Infectious Diseases	disease diagnosis, disease progression and disease outcome	results indicate important sex-dependent differences in the diagnosis,clinical manifestation, and treatment of patients with COVID-19
Auger	2020	To provide a coherent introduction to this jargon-heavy subject and equip neurologists with the tools to understand, critical appraise and apply insights from this burgeoning field.	supervised,unsupervised and reinforcement learning algorithms	UK	EUR	Quantitative	ML and ANN	Neurology	nervous system disorders	Disease Diagnosis, prognosis & management	Machine Learning approaches will not replace neurologists but they may become an important aid in the diagnosis, prognosis and management of neurological disorders. Machile Learning could enhance clinical practice in several areas.
Avati	2018	Deep Neural Network model on the EHR data of patients from previous years, to predict mortality of patients within the next 3-12 month period.	Electronic Health Record (EHR) data of patients in paliative care	USA	AMR		DNN	Mortality		Predict mortality of patients within the next 3-12 month period	The EHR data of all admitted patients are evaluated every night by this algorithm, and the palliative care team is automatically notified of the list of patients with a positive prediction.
Awada	2022	To empower Genomic Prognostication Models in Myelodysplatic Syndromes	Mutations and prognostic scoring systems	France	EUR	Quantitative	ML	Myelodysplatic Syndrome(MDS)	Infectious Disease	Disease prognosis and diagnosis	These can potentially generate automated diagnostic and prognostic models and assist in advancing personalized vtherapies. This review highlights the current prognostication models used in MDS whie shedding light on the latest achievements in machine learning based research.
Awan	2021	Detection of COVID-19 in chest X-ray images	COVID-19 X-ray images( 354 Covid-19 infected patients and 354 normal X-rays Images and 355 X-rays of Pneumonia patients)	Global	N/A	Quantitative	DL	COVID-19	infectious Disease	Disease prognosis	The study attained an accuracy of 100% for inception V3,Resnet 50 and VGG19 gave 97%,98.55% & 98.55% accuracy respectively when the 3 classes were classified. These findings may persuade health professionals worldwide to utilize these cutting spikes in demand for gigantic clusters.
Babel	2021	The aim of our narrative review was to: (1) describe studies from the literature on AI and AI-assisted solutions that can be used to measure and increase medication adherence in patients with NCDs; (2) outline the benefits of using AI for increasing medication adherence; (3) discuss the barriers and challenges of the use of AI in healthcare; and (4) highlight research gaps and recommend prioritie…	we searched Pubmed, Embase, and Web of Science for relevant articles.	India	SEAR	qualitative	AI	Non-communicable diseases	Non communicable diseases	measure and increase medication adherence	The success and widespread use of AI technologies will depend on data storage capacity, processing power, and other infrastructure capacities within healthcare systems. Research is needed to evaluate the effectiveness of AI solutions in different patient groups and establish the barriers to widespread adoption, especially in light of the COVID-19 pandemic, which has led to a rapid increase in the…
Badimon	2021	Aiming to develop rapid strategies to combat the disease, as well as longer-term projects to prepare for the future. Biomarkers have the possibility to aid in clinical decision-making and tailoring healthcare in order to improve patient quality of life.	not specified	Spain	EUR	Quantitative	ML	acute respiratory distress, Severe acute respiratory syndrome coronavirus 2 (SARS-CoV-2)	infectious diseases, Cardiovascular	to develop rapid strategies	Whilst it is obvious that the cardiovascular burden associated with SARS-CoV-2 infection is alarming and deserves great attention during healthcare of COVID-19 patients, it is also important to keep in mind that more than a third of hospitalized COVID-19 patients present psychological distress and neurological manifestations such as headache, ischemic stroke, seizures, and other diverse encephalo…
Bae	2021	This study aims to determine whether machine learning could be effectively used to detect signs of schizophrenia in social media users by analyzing their social media texts.	Reddit	South Korea/Republic	WPRO	Social Media Content/ Content Analysis	ML	Schizophrenia	Mental illnesses	Detaction	We found that coherent semantic groups of words were the key to detecting schizophrenia. Our findings suggest that machine learning approaches could help us understand the linguistic characteristics of schizophrenia and identify schizophrenia or otherwise at-risk individuals using social media texts.
Badger	2019	To develop machine learning models for classifying the severity of opioid overdose events from clinical data.	Patients in the Marshfield Clinic Health System were screened for ICD-9 and ICD-10 codes related to opioid overdose and poisoning from January of 1999 to June of 2016, yielding 2525 distinct events and 1428 unique individuals.	USA	AMR	Quantitative	ML	Opioid Overdose	Drugs	Phenotyping Opioid Overdose Events	Random forest models using features derived from a common data model and free text can be effective for classifying opioid overdose events.
Bagabir	2022	To clarify the work done by using AI for identifying the genomic sequences, development of drugs and vaccines for COVID-19 and to recognize the advantages and challenges of using such technology.	All articles published on Pub-Med, Medline, Google, and Google Scholar on AI or digital health regarding genomic sequencing, drug development, and vaccines of COVID-19 were scrutinized and summarized.	Saudi Arabia	EMR	qualitative	AI	COVID-19	Infectious Diseases	identifying the genomic sequences, development of drugs and vaccines for COVID-19	The growth of AI techniques in health care opened a broad gate for discovering the genomic sequences of the COVID-19 virus and the VOC. AI helps also in the development of vaccines and drugs (including drug repurposing) to obtain potential preventive and therapeutic agents for controlling the COVID-19 pandemic.
Bai	2021	however, concerns surrounding security and trustworthiness impede the collection of large-scale representative medical data, posing a considerable challenge for training a well-generalized model in clinical practices. To address this, we launch the Unified CT-COVID AI Diagnostic Initiative (UCADI), where the artificial intelligence (AI) model can be distributedly trained and independently execute…	Our study is based on 9,573 chest computed tomography scans from 3,336 patients collected from 23 hospitals located in China and the United Kingdom	China and United Kingdom	WPR/EUR	Quantitative	AI	COVID-19	Infectious Diseases	diagnosis	Collectively, our work advanced the prospects of utilizing federated learning for privacy-preserving AI in digital health.
Balea-Fernandez	2021	This study aims to develop a processing framework based on machine learning (ML) and optimization algorithms to study sociodemographic, clinical, and analytical variables, selecting the best combination among them for an accurate discrimination between controls and subjects with major neurocognitive disorder (MNCD).	Sociodemographic data	Spain	EUR	observational-analytical design	ML	Dementia	Mental illnesses	Analysis	Twelve out of 37 variables were identified in the validation set as the most relevant for MNCD diagnosis. Sensitivity of 100% and specificity of 71% were achieved using a Random Forest classifier.
Balasubramaniyan	2022	Panoramic tongue imaging and deep convolutional machine Learning model for Diabetes diagnosis in humans	Tongue images collected from hospitals( 1658 diabetic patient images with 1017 non-diabetic patient images)	China	WPRO	Quantitative	DL	DIABETETES MELLITUS	Metabolic disorders	Disease diagnosis	In this research study, a non-invasive technique of Diabetes diagnosis based on TCM was developed by employing deep auto encoder learning algorithm with CNN networks. The proposed model is compared with other other existing works of literature such as ResNet34,AlxNet,SqueezeNet and it was investigate that the proposed deep RBFNN( Radial basis Function Neural Network) model has shown improved perf…
Banda	2019	We sought to develop a classifier that could prioritize individuals within a healthcare system to undergo further evaluation for FH, thereby enhancing the efficiency of case identification.	individual and population data sets	USA	AMR	Quantitative	ML	Familial hypercholesterolemia	Dominant Genetic Condition	Finding missed cases	We evaluated the accuracy of the classifier′s predictions by chart review of 100 patients at risk of FH not included in the original dataset. The classifier correctly flagged 84% of patients at the highest probability threshold, with decreasing performance as the threshold lowers. In external validation on 466 FH patients (236 with genetically proven FH) and 5000 matched non-cases from the Geisin…
Barbieri	2021	This study compared deep learning extensions of survival analysis models with Cox proportional hazards models for predicting cardiovascular disease (CVD) risk in national health administrative datasets.	administrative database	Australia	WPRO	Quantitative	ML and DL	chronic obstructive pulmonary disease	cardiovascular	Prediction	First CVD events occurred in 61 927 of 2 164 872 people. Within the reference group, the largest hazard ratios estimated by the deep learning models were for tobacco use in women (2.04, 95% CI: 1.99, 2.10) and chronic obstructive pulmonary disease with acute lower respiratory infection in men (1.56, 95% CI: 1.50, 1.62). Other identified predictors (e.g. hypertension, chest pain, diabetes) aligned…
Baron	2021	To develop machine learning models to predict whether a clinician will accept the advice provided by a CDS alert.	60399 be alert firings, including clinician and patient variables	USA	EUR	Quantitative	ML	N/A(Alert Compliance)	N/A(Clinician alert Compliance)	N/A( Clinician compliance)	Deploying predictive models to target CDS alerts may substantially reduce clinician alert burden while maintaing most or all the CDS benefit.
Barros	2020	To determine conditional dependence relationships of variables that contribute to psychological vulnerability associated with suicide risk.	650 mental health patients with mood and anxiety symptomatology	chile(Santiago)	AMR	Quantitative	BN	Suicidal behavior	Mental health	Disease Prognosis	if we accept that suicidal behaviours( vulnerability, ideation and suicidal attempts) exist in constant change and are unstable, we can investigate what individuals experience at specific moments to become better able to intervene in a timely manner to prevent such behaviours.
Barrera ﻿﻿‍	2020	This article describes the process of introducing artificial intelligence (’digitally assisted nursing observations’) in an acute mental health inpatient ward, to enable staff to carry out the hourly and the 15 minutes observations, minimising disruption of patients’ sleep while maintaining their safety.	in patients in an acute mental health unit	United Kingdom	EUR	Qualitative	AI	acute inpatient mental health	Mental illnesses	observation	The preliminary data obtained indicate that the digitally assisted nursing observations agreed with the observations without sensors when both were carried out in parallel and that over an estimated 755 patient nights, the new system has not been associated with any untoward incidents. Preliminary qualitative data suggest that the new technology improves patients’ and staff’s experience at night.
Baskaran	2006	This paper addresses the potential of Knowledge Creation in the context of the UK’s National Health Service (NHS) breast screening service.	Twin Approach to Improve Breast Screening Attendance	United Kingdom	EUR	qualitative	AI	Breast screening	Cancer	Screening	The efficacy of Knowledge Management in healthcare and the importance of the Knowledge Creation (KC) component in the knowledge cycle have been highlighted in this paper. Even though KC is a human trait, a massive amount of attributes are involved; the KC process would justify the use such technologies as AI to capture the KC process.
Battineni	2020	we reviewed the state-of-the-art approaches that encompass ML models in the primary diagnosis of CD	This analysis covers 453 papers published between 2015 and 2019, and our document search was conducted from PubMed (Medline), and Cumulative Index to Nursing and Allied Health Literature (CINAHL) libraries	Italy	EUR	Quantitative	ML	Chronic Diseases	Chronic Disease	Diagnosis	Our outcomes suggest that there are no standard methods to determine the best approach in real-time clinical practice since each method has its advantages and disadvantages. Among the methods considered, support vector machines (SVM), logistic regression (LR), clustering were the most commonly used. These models are highly applicable in classification, and diagnosis of CD and are expected to beco…
Baghel	2020	This work presents an automatic classification method using machine learning to diagnose multiple cardiac diseases from phonocardiogram signals.	The dataset is arranged in the two sets: normal set (20 %) representing recordings obtained from healthy persons and abnormal set (80 %) containing recordings from patients with CVDs.	India	SEAR	Research	CNN	Automatic diagnosis of multiple cardiac diseases from PCG signals using convolutional neural network	Cardiac diseases	diagnosis	The model has been validated both heart sound data and augmented data using n-fold cross- validation. Results of all fold have been shown reported in this work. The model has achieved accuracy on the test set up to 98.60% to diagnose multiple cardiac diseases.
Beinecke	2022	we aim to employ modern multivariate Machine Learning (ML) methods on electronic health records (EHR) of prostate cancer patients to improve the prediction of imaging confirmed PCR (IPCR).	The required data was obtained from the electronic patient file (ORBIS), paper files, and image software (Syngo® TrueD).	Germany	EUR	Quantitative	ML	prostate cancer	Cancer	prediction of imaging confirmed PCR (IPCR).	This study demonstrates the potential of employing a multitude of parameters into multivariate ML models to improve identification of non-recurring patients compared to the current focus on the main screening parameter (PSA). We showed that ML models are able to predict IPCR, detectable by Ga-68-PSMA PET/CT, and thereby pave the way for optimized early imaging and treatment.
Bajaj	2022	The aim of this study is to train and assess the efficacy of a machine learning classifier for plaque component classification that relies on IVUS echogenicity and NIRS-signal, using histology as reference standard	cadaveric human coronary arteries	United Kingdom	EUR		ML	coronary plaque	cardiovascular diseases	detection	The pixel intensities of F-PIT and ENC were similar and thus these two tissues could not be differentiated by echogenicity. With ENC and LNC as a single class, ECHO-classification showed good agreement with histology fordetecting calcific and F-PIT tissues but had poor efficacy for necrotic cores (recall 0.59 and precision 0.29). Similar results were found when F-PIT and ENC were treated as a sin…
Barnerjee	2020	In the current study we focused on predicting whether a person is SARS-CoV-2 positive or negative in the early stage of the disease	5,644 individual patients	United Kingdom	EUR		ML	COVID-19	infectious diseases	Prediction	We find that with full blood counts random forest, shallow learning and a flexible ANN model predict SARSCoV-2 patients with high accuracy between populations on regular wards (AUC = 94–95%) and those notadmitted to hospital or in the community (AUC = 80–86%). Here, AUC is the Area Under the receiver operating characteristics Curve and a measure for model performance. Moreover, a simple linear co…
Barton	2019	We aim to assess the retrospective performance of the machine learning algorithm further in advance, up to two days prior to sepsis onset, on a mixed-ward data set using only vital sign inputs.	Adult patient encounters without sepsis on admission, and with at least one recording of each of six vital signs (SpO2, heart rate, respiratory rate, temperature, systolic and diastolic blood pressure) were included	USA	AMR	Research	ML	Sepsis	Sepsis	prediction of sepsis	The MLA predicts sepsis up to 48 hours in advance and identifies sepsis onset more accurately than commonly used tools, maintaining high performance for sepsis detection when trained and tested on separate datasets
Bayram	2022	To propose the use of cost-effective X-ray images in diagnosing COVID-19 patients. Compared to other imaging modalities, X-ray imaging is available in most healthcare units.	Covid-19 positive, normal, and viral pneumonia samples.	UK	EUR		DL and NNM	Covid-19	Infectious disease	Diagnosing Covid-19 in chest X-ray images)	Obtained results outperform the results of other algorithms with an accuracy of 97.76%.
Bechelli	2022	Here, we assess the accuracy of various ML and DL approaches for the development of diagnostic tools on the sole basis of dermoscopic images. More specifically, the aim of this work is to design a diagnostic tool that classifies skin lesion images between two classes (benign and malignant), rather than based on multi-class segmentation and classification tasks	not specified	Switzerland	EUR	Diagnosis methods	ML and DL	skin cancer	Dermoscopic	Classification	Although the ensemble accuracy is slightly lower than that observed for VGG16(0.86 vs. 0.87), the ensemble precision improves and reaches 0.79, while the F-score remains the same at 0.70. This shows that precision can be improved without losing performance on the accuracy and F-score. We add that, in this work, we used pre-trained models and CNN models to directly classify the types of tumors. Pr…
Beck	2014	Use three different machine-learning techniques to classify microbial communities into BV categories.		USA	AMR		ML	Bacterial vaginosis (BV)	Infectious disease	Classify microbial communities into BV categories.	We found that the classification models produced by the machine learning techniques obtained accuracies above 90% for Nugent score BV and above 80% for Amsel criteria BV. While the classification models identify largely different sets of important features, the shared features often agree with past research.
Bedoya	2020	Determine if deep learning detects sepsis earlier and more accurately than other models	The present study carries out 3 analyses to better characterize how a deep learning approach can detect sepsis early in the emergency department (ED) and pre-intensive care unit (ICU) inpatient setting.	USA	AMR	This retrospective, single-center study analyzed electronic health record (EHR) data from a quaternary academic hospital with 43 000 inpatient and 1 million outpatient visits annually	ML	Sepsis	Sepsis	Detection	We developed and validated a novel deep learning model to detect sepsis. Using our data elements and feature set, ourmodeling approach outperformed other machine learningmethods and clinical scores
Bulushi	2022	The aim of this study is to develop and evaluate a radiomics-based machine learning classifier for noninvasive distinction of non-tuberculous mycobacterial lymphadenitis from other forms of lymphadenopathy in a pediatric cohort.	In this study, we performed a retrospective analysis of 249 lymph nodes selected from 143 CT scans of pediatric patients (0 -18 years) presenting with lymphadenopathy at the Montreal Children’s Hospital between 2005 and 2018.	Canada	AMR	We conducted a retrospective analysis of CT scans of pediatric patients aged 0–18 years	ML	cervical non‑tuberculous mycobacterial lymphadenitis	cervical non‑tuberculous mycobacterial lymphadenitis	diagnosis	In our study, we have demonstrated that radiomic features can distinguish NTM lymphadenitis from other causes of lymphadenopathy with accuracy of 82% and an area under the curve of 89%.
Joseph	2022	Therefore, this study proposed a multi-classification of BC using handcrafted feature techniques and a deep neural network using the BreakHis dataset.	women	Nigeria	AFRO	BC Multi-classification approach	DNN	breast cancer	life-threatening diseases	Detection & Monitoring	The proposed method achieved an accuracy score of 97.87% for 40x, 97.60% for 100x, 96.10% for 200x, and 96.84% for 400x for the magnification-dependent histopathological images classification. The results also showed that the proposed method for using the Handcrafted feature extraction method with DNN classifier had a better performance in multi-classification of breast cancer using histopatholog…
Killian	2021	To examine machine learning models predicting post- transplant hospitalization in a sample of pediatric kidney,liver and heart transplant recipients from a large solid organ transplant program.	1 year, 3 year and 5 year post transplant hospitalization patients, administrative data	USA	AMR	Quantitative	ML and DL	Kidney,liver and heart	Organ transplantation	Disease prediction	results point to deep learning models as potentially useful tools in decision- support systems assisting physcians and transplant teams in identifying patients at a greater risk for poor- post transplant outcome.
Kim	2021	To predict hazardous drinkers and the severity of alcohol-related problems of patients using a deep learning algorithm based on a large-scale survey data.	Dataset of alcohol drinkers	South Korea	WPRO	National survey	DL and ML	Harzadous alcohol drinking		Predicting harzadous drinkers	Deep learning showed the higher performance than conventional machine learning algorithms. It predicted hazardous drinkers with an AUC (Area under the receiver operating characteristic curve) of 0.870 (Logistic regression: 0.858, Linear SVM: 0.849, Random forest classifier: 0.810, K-nearest neighbors: 0.740).
Kshatriya	2021	This study applied BERT-based models to examine the feasibility of identifying an asthma control factor, inhaler techniques from EHR free text (clinical notes) and further investigated the effect of BERTbased models incorporated with distant supervision.	patients with asthma diagnosis	USA	AMR	hybrid approach	DL	asthma	cardiovascular	identification	The BERT models on the original data performed similar to a rule-based model in F1-score (0.837, 0.845, and 0.838 for rules, BERT, and cBERT, respectively). The BERT models with distant supervision produced higher performance (0.853 and 0.880 for BERT and cBERT, respectively) than without distant supervision and a rule-based model. The hybrid models performed best in F1-score of 0.877 and 0.904 o…
Im	2021	To demonstrate how deep learning approaches can be used for an automatic classification of glioma subtypes and grading using whole-slide images that were obtained from routine clinical practice.	Diffuse glioma samples	Korea	WPRO		DL	Diffuse gliomas		Classification of glioma subtypes	The balanced accuracy of the diffuse glioma subtype classification model with majority voting was 0.8727.
Matheus	2021	A methodology to predict at individual level, future therapy adherence for patients receiving daily injections of growth hormone(GH) therapy for GH defiency.	2500 patients	Germany	EUR	qualitative	DL	Growth Hormone Defiency	Growth Disorders	Disease prediction	When evaualted with thousands of therapy segments extracted from a test set, thr model reached an AUC-PR score of o.79 and AUC-ROC OF 0.90 and both metrics were consistently better than the traditional approaches,such as simple average model.
Rocha	2021	Our aim is to address major challenges, including accurately estimating up-to-date target populations and their locations, to support the creation of effective microplans.	29 countries of the Americas	USA	AMR	Quantitative	AI	vaccination campaigns	Other	designing vaccination	Our results demonstrate the feasibility of using this methodological framework to support the development of customized microplans for health campaigns using open-source data in multiple countries. The pandemic is demanding an improved capacity to generate successful, efficient immunization campaigns; we believe that the steps described here can increase the automation of microplans in low resour…
Singh	2021	aim of the study is to assess clinician’s adherence to asthma guidelines (e.g., whether clinicians documented inhaler technique reviewed or taught in clinical notes)	(1) manual chart reviewed data—1039 clinical notes of 300 patients with asthma diagnosis, randomly selected from the Olmsted County birth cohort (2016–2018). (2) weakly labeled data (distant supervision)—27,363 clinical notes from 800 patients with asthma diagnosis that were randomly selected from the Olmsted County birth cohort (2008– 2018) for the training set.	USA	AMR	Quantitative	DL	asthma	Non communicable diseases	Identification	The proposed BERT models with distant supervision demonstrated its capability to identify inhaler techniques in EHR free text, and outperformed both the rule-based model and BERT models trained on the original data. With a distant supervision approach, we may alleviate costly manual chart review to generate the large training data required in most deep learning-based models. A hybrid model was ab…
Wang	2022	Predictively diagnosing infectious diseases helps in providing better treatment and enhances the prevention and control of such diseases. This study uses actual data from a hospital. A multiple infectious disease diagnostic model (MIDDM) is designed for conducting multi-classification of infectious diseases so as to assist in clinical infectious-disease decision-making.	outpatients and inpatients	China	WPRO	MIDDM model	DL	viral hepatitis, influenza, hand & foot & mouth diseases	infectious diseases	Prediction & Classification	MIDDM achieved improved prediction results in diagnosing seven kinds of infectious diseases. In the case of similar disease diagnosis characteristics and similar interference factors, the prediction accuracy of disease classification with more sample data is significantly higher than the prediction accuracy of disease classification with fewer sample data. For instance, the training data for vira…
Vaid	2022	To develop DL models capable of comprehensively quantifying left and right ventricular dysfunction from ECG data in a large, diverse population.	Data from a hosptal	USA	AMR	Muticenter study	DL and NLP	Left and right ventricular dysfunction	Cardiovascular disease	Diagonosis (evaluating the heart function)	DL on ECG data can be used to create inexpensive screening, diagnostic, and predictive tools for both LV and RV dysfunction.

## Sheet: Sheet1
Abedi, 2020	we present a practical framework to develop a decision support system using AI by reflecting on the various stages, which could eventually improve patient care and outcome. We also discuss the technical, operational, and ethical challenges of the process.	A decision support system using artificial intelligence (AI) and clinical data from electronic health records combined with patients’ presenting symptoms can be designed to support emergency department providers in stroke diagnosis and subsequently reduce the treatment delay	USA	AMR	qualitative	artificial intelligence	Stroke	cardiovascular diseases	diagnosis	Our roadmap and framework targets ED; emergency medical services and telemedicine could also be a viable target for similar systems. The ML-enabled prediction model can seamlessly triage patients in real-time and alert the provider and the care team
Ahmad 2021	to identify four broad machine learning methodologies for predicting confirmed cases of Covid-19.	Four Machine learning methods	N/A	N/A	concept	Machine Learning methods	COVID-19	COVID-19	Prediction of diseases	We present a taxonomy that groups them in four categories. We further present the challenges in this field. We provide suggestions to the machine learning practitioners to improve the performance of machine learning methods for the prediction of confirmed cases of Covid-19
Allam 2020	This paper, inspired by the case of the COVID-19 virus, explores how urban resilience can be further achieved, and outlines the importance of seeking standardization of communication across and between smart cities.	N/A	NM	NC	perspective	On the Coronavirus (COVID-19) Outbreak and the Smart City Network: Universal Data Sharing Standards Coupled with Artificial Intelligence (AI) to Benefit Urban Health Monitoring and Management	COVID-19	COVID-19	Monitoring and Management
Anahtar, 2021	Here, we review the current state of research at the intersection of ML and AMR with an emphasis on three domains of work: prediction of Antimicrobial resistance (AMR) using genomic data; use of ML to gain insight into the cellular functions disrupted by antibiotics, which forms the basis for understanding mechanisms of action and developing novel anti-infectives; application of ML for antimicrob…	The first is the prediction of AMR using genomic data. The second is the use of ML to gain insight into the cellular functions disrupted by antibiotics, which forms the basis for understanding mechanisms of action and developing novel anti-infectives. The third focuses on the application of ML for antimicrobial stewardship using data extracted from the electronic health record.	USA	AMR	qualitative	Machine Learning	Antimicrobial Resistance	Other	prediction of AMR using genomic data; use of ML to gain insight into the cellular functions disrupted by antibiotics, which forms the basis for understanding mechanisms of action and developing novel anti-infectives; application of ML for antimicrobial stewardship using data extracted from the electronic health record	Although the use of ML for understanding, diagnosing, treating, and preventing AMR is still in its infancy, the continued growth of data and interest ensures it will become an important tool for future translational research programs.
Aznar-Gimeno, 2021	deep learning for walking behaviour detection in elderly people using smart footwear	retrieved data( temporal information from the sensors) for each event, the groups consisted of 3 people: 2 women and 1 man, aged 26,27 and 26 years weighing approximately 70kg each.	Europe	EUR	Quantitative	Deep Learning & Machine learning	Walking Behaviour/ walking abnormalities	Age related disorders	disease diagnosis/detection	due to fundmentals of information theory and thecombination of differenttechnologies such as sensing techniques, data acquistion and analtics, machine learning and deep learning, it is possible to improve the state of the art and developnew sensors and smarter systems. this is achieved byintergrating intelligence techniques and deployment in wearables and related edge computing, where all related…	limitations: due to the covid-19 pandemic data collection by the end users which is the elderly poplulation was not possible.
Beaulieu-Jones, 2018	Beaulieu-Jones, 2018	Beaulieu-Jones, 2018	Beaulieu-Jones, 2018	Beaulieu-Jones, 2018	Beaulieu-Jones, 2018	Beaulieu-Jones, 2018	Beaulieu-Jones, 2018	Beaulieu-Jones, 2018	Beaulieu-Jones, 2018	Beaulieu-Jones, 2018	Beaulieu-Jones, 2018	Beaulieu-Jones, 2018	Beaulieu-Jones, 2018	Beaulieu-Jones, 2018	Beaulieu-Jones, 2018	Beaulieu-Jones, 2018	Beaulieu-Jones, 2018	Beaulieu-Jones, 2018	Beaulieu-Jones, 2018	Beaulieu-Jones, 2018	Beaulieu-Jones, 2018	Beaulieu-Jones, 2018	Beaulieu-Jones, 2018	Beaulieu-Jones, 2018	Beaulieu-Jones, 2018	Beaulieu-Jones, 2018	Beaulieu-Jones, 2018	Beaulieu-Jones, 2018	Beaulieu-Jones, 2018	Beaulieu-Jones, 2018	Beaulieu-Jones, 2018	Beaulieu-Jones, 2018	Beaulieu-Jones, 2018	Beaulieu-Jones, 2018	Beaulieu-Jones, 2018	Beaulieu-Jones, 2018	Beaulieu-Jones, 2018	Beaulieu-Jones, 2018	Beaulieu-Jones, 2018	Beaulieu-Jones, 2018	Beaulieu-Jones, 2018	Beaulieu-Jones, 2018	Beaulieu-Jones, 2018	Beaulieu-Jones, 2018	Beaulieu-Jones, 2018	Beaulieu-Jones, 2018	Beaulieu-Jones, 2018	Beaulieu-Jones, 2018	Beaulieu-Jones, 2018
[truncated: 5,000 more columns]

## Sheet: Sheet2
Electronic devices	Colour
Phone	Black
Computer	Green
Generator	Blue
